# Supplementary material for: Tumor cell villages define the co-dependency of tumor and microenvironment in liver cancer
Source: Nat Commun. 2026 Feb 21;17:1986. doi: 10.1038/s41467-026-69797-z (PMC12932787; doi:10.1038/s41467-026-69797-z)
Supplement: Supplementary file 3 — Supplementary Data 1 [file 41467_2026_69797_MOESM3_ESM.xlsx]

## Sheet: Sheet1
Supplementary Data 1. Clinical and sample informationa.
Patient ID	Sample region	CosMx	scRNA-seq	Diagnosis
1C	T		Y	iCCA
	T		Y
	T		Y
	T	Y
	B		Y
	B	Y
	N		Y
2C	T		Y	iCCA
	T		Y
	T		Y
	T	Y
	B		Y
	B	Y
	N		Y
3C	T		Y	iCCA
	T		Y
	T		Y
	T	Y
	B		Y
	B	Y
	N		Y
1H	T		Y	HCC
	T		Y
	T		Y
	T	Y
	B		Y
	B	Y
	N		Y
2H	T		Y	HCC
	T		Y
	T		Y
	T	Y
	B		Y
	B	Y
	N		Y
3H	T		Y	HCC
	T		Y
	T		Y
	T	Y
	B		Y
	B	Y
	N		Y
4H	T		Y	HCC
	T		Y
	T		Y
	T	Y
	B		Y
	B	Y
	N		Y
	N	Y
aDetailed clinical information of the patients in this cohort can be found in our previous study (Ma et al. Nature Communications, 2022; PMID: 36476645).
