# Supplementary material for: Tumor cell villages define the co-dependency of tumor and microenvironment in liver cancer
Source: Nat Commun. 2026 Feb 21;17:1986. doi: 10.1038/s41467-026-69797-z (PMC12932787; doi:10.1038/s41467-026-69797-z)
Supplement: Supplementary file 4 — Supplementary Data 2 [file 41467_2026_69797_MOESM4_ESM.xlsx]

## Sheet: Sheet1
Supplementary Data 2. Genes for the annotation of major cell types.
Myeloid	T cell	B cell	Fibroblast	Endothelial	Epithelial
CD68	CD2	CD79A	COL1A2	PECAM1	EPCAM
CTSG	CD3E	IGHM	FAP	VWF	KRT14
ELANE	CD3D	P2RX5	DCN	ENG	KRT17
MPO	CD3G	CD19	COL3A1	CDH5	KRT5
PRTN3	CD8A	MS4A1	COL6A1	FABP5	KRT19
CSF3R	FOXP3	IGHA1	COL6A3	ESAM	KRT8
CXCL8	CD8B	IGHG2	COL1A1	FLT1	KRT16
S100A8	CD40LG	MZB1	THBS2		KRT18
	ICOS	JCHAIN	FN1		KRT15
	CTLA4	CD2	CDH11		SFN
	IL2RA	CD22			KRT7
	CD4	CD40			KRT20
	NOTCH3	CD69			FGG
	IFIT3	CD70			SCGB3A1
	LTB	CD80			CEACAM1
	CXCR6	CD86			ST6GAL1
	IL7R	TNFRSF9			ITGB4
	ITK	TNFSF4			IL1R1
	PTPRCAP	TNFRSF13B			CDH1
	RORA	PDCD1			KRT1
	CD69	IGHD			ICAM1
	CXCR4	LTB			ITGAL
	BCL2	CD14			CD2
	CTSW	LAIR1			ITGA5
	TXK	IFIT3			ITGA2
	LAG3	CD27			ITGA1
	GZMK	IRF4			FZD6
	GZMB	LY6D			AGR2
	CD28	VPREB3			APOA1
	KLRB1	TNFRSF17			BRCA1
	CCR2	FCRLA			KRT13
	IL2RB	FKBP11			LTF
	IL18R1	CXCR4			PSCA
	TNFRSF4	BIRC3			TTR
	CCL20	IGKC			PIGR
	CLEC2D	BST1			PGR
	S100A4	IGHG1			MECOM
	CCL5	CD38			CXCL10
	CD81	PTPRC			CCL20
	TCF7	CCR7			CXCL17
	CCR7	CD55			AQP3
	GZMA	CD74
	JUNB	CD52
	DUSP2
	IFNG
	CD52
	BRAF
