# Supplementary material for: Tumor cell villages define the co-dependency of tumor and microenvironment in liver cancer
Source: Nat Commun. 2026 Feb 21;17:1986. doi: 10.1038/s41467-026-69797-z (PMC12932787; doi:10.1038/s41467-026-69797-z)
Supplement: Supplementary file 5 — Supplementary Data 3 [file 41467_2026_69797_MOESM5_ESM.xlsx]

## Sheet: Sheet1
Supplementary Data 3. Genes in different modules.
MHC II	Metabolism	Immu+loco	Hep-like	EMT	Metal	Interferon	Stress	Cycle	Cho-like	Apoptosis
CD74	ADH1C	LCN2	APCS	ID3	S100P	GBP1	ATF3	FAM111B	S100A6	CCL5
HLA-DRA	AKR1B10	TSPAN8	CRP	VIM	MT1X	STAT1	GADD45B	CENPU	S100A11	CD52
HLA-DRB1	PTGR1	C15orf48	C4BPA	TUBA1A	MT2A	GBP4	CXCL2	TUBA1B	LGALS1	S100A4
HLA-DPB1	GSTA1	CCL20	APOB	TIMP3	MT1E	CTSS	NFKBIA	TYMS	EMP3	LTB
IFI6	ALDH1A1	CXCL8	ITIH3	FLNA	MT1G	CXCL9	JUN	CDCA8	PHLDA2	SRGN
ARHGDIB	AKR1C2	CXCL5	FGB	IGFBP7	MT1F	CXCL10	HSPA6	CDC20	KRT7	CORO1A
PSMB9	SPP1	ICAM1	FGA	TAGLN	TUBB	IRF1	HES1	DEPDC1		RGCC
HLA-DQB1	AKR1C1	CXCL6	FGG	RBP7	MT1A	UBD	FST	ATAD2		KLRB1
HLA-DPA1	GSTA2	BIRC3	ORM1	SPARCL1	MT1M	TAP1	IER3	PSRC1		HCST
LYZ	ALDOB	SOD2	ORM2	AQP1		ISG15	PCK1	NUF2		SLC2A3
FCER1G		TM4SF1	HPX	GNG11		MX1	GDF15	CKS1B
HLA-DQA1		CXCL1	NNMT	ENG		IFIT2	CXCL3	ASPM
HLA-DRB5		IL32	HP	VWF		IFIT3	PDK4	CENPF
C1QA		PLA2G2A	LBP	CDH5		IFITM1	TRIB1	CENPA
LST1		SAA2	APOE	RAMP2		RARRES3	DUSP1	CKAP2L
AIF1		SAA1	SLC2A2	CLEC14A		ISG20	NR4A1	HJURP
TYROBP		TNFRSF12A	CHI3L1	PECAM1		LAP3	FOS	SGO1
CCL3		GPX2	HRG	TCF4		SAMD9L	RASD1	TACC3
C1QC		MMP7	GC	RGS5		IFIT1	CYR61	CENPE
C1QB			IGFBP1	SPARC		IFI44L	JUNB	CCNA2
HLA-DMA			APOC1	ACTA2		CX3CL1	EGR1	HMGB2
MS4A7			TF	MGP		TRIM31	KLF6	CCNB1
LAPTM5			APOM	COL4A1		EPSTI1	IER2	PTTG1
			ADH1B	TMSB4X		CMPK2	CTGF	CENPW
			APOC3	PLVAP		CXCL11	HSPA1A	KIF4A
			APOA1	COL4A2		ETV7	HSPA1B	CKS2
			AMBP	KDR		UBE2L6	FAM46A	CDK1
			ITIH2	IGFBP5		SAMD9	BCO2	CEP55
			RBP4			OAS3	FOSB	MKI67
			LRG1			WARS	DNAJB1	FOXM1
			TIMP1			IFI35	LDLR	CDCA3
			FABP1				RHOB	TROAP
			ALB				WEE1	CDKN3
			REG1A					KNSTRN
			FGL1					NUSAP1
			SERPINA1					CCNB2
			AHSG					PLK1
			TTR					CENPN
			CP					AURKB
			C9					TOP2A
			LEAP2					KPNA2
			PGC					TK1
			A2M					BIRC5
			VTN					TPX2
			CYP2E1					MYBL2
			APOA2					UBE2C
			A1BG					UBE2S
			INSIG1					RRM2
			SERPIND1					SMC4
			HPR					GTSE1
			NAT8					HIST1H4C
			CFHR1					ANLN
			UGT2B4					MCM4
								E2F8
								HELLS
								PKMYT1
								CENPM
								SPC25
								DTYMK
								MAD2L1
								KIF20A
								KIFC1
								ZWINT
								OIP5
								MELK
								PRC1
								PRR11
								TUBA1C
								NDC80
								AURKA
								KIF2C
								CDT1
								KIF14
								UBE2T
								NEK2
								ECT2
								TUBB4B
								CLSPN
								MCM5
								DTL
								MCM7
								HMMR
								DHFR
								GINS2
								H2AFZ
								RAD51AP1
								STMN1
								DLGAP5
								KIF23
								NCAPG
								PBK
								CKAP2
								PHF19
								KIF20B
								UHRF1
								CENPK
								MXD3
								ARL6IP1
								FAM83D
								TCF19
								HMGN2
								H2AFX
								BUB1
								MND1
								RACGAP1
								ARHGAP11A
								KIAA0101
								FAM64A
								SGOL1
