# Supplementary material for: Tumor cell villages define the co-dependency of tumor and microenvironment in liver cancer
Source: Nat Commun. 2026 Feb 21;17:1986. doi: 10.1038/s41467-026-69797-z (PMC12932787; doi:10.1038/s41467-026-69797-z)
Supplement: Supplementary file 6 — Supplementary Data 4 [file 41467_2026_69797_MOESM6_ESM.xlsx]

## Sheet: Sheet1
Supplementary Data 4. Number of cells in each tumor cell state for individual samples.
	1CB	1CT	2CB	2CT	3CB	3CT	1HB	1HT	2HB	2HT	3HB	3HT	4HB	4HT
Cycle	1865	1480	6	131	839	155	188	97021	238	5822	5328	9442	610	2798
EMT	863	502	5	208	706	43	148	2122	387	5837	3867	5457	101	66
Hep-like	366	310	1	184	244	40	20	653	424	11103	2148	2359	53	132
Immu+loco	49874	52480	32	15146	2495	648	192	6810	1291	13907	2856	4039	12122	17961
Interferon	2141	2373	1	104	41	18	74	2423	96	1808	1310	3016	793	3659
Metal	8734	7207	6	425	2008	294	246	10540	1739	22295	5365	5953	327	1442
MHCII	558	748	3	156	289	90	75	1645	1338	9388	1092	1992	627	3159
MHCII/Metal	249	138	2	26	65	8	70	4535	3528	23702	2977	4028	131	941
Cho-like	47137	37380	9	3934	16822	2949	181	5866	470	6406	1983	2254	633	1656
Stress	1286	1808	590	386	281	41	164	9397	248	7483	2997	6972	112	264
Stress/Immu+loco	737	629	4	763	123	31	21	216	74	2194	527	702	98	155
Stress/Metal	769	561	11	205	212	26	175	32393	1481	30066	29135	40036	246	770
