# Supplementary material for: Tumor cell villages define the co-dependency of tumor and microenvironment in liver cancer
Source: Nat Commun. 2026 Feb 21;17:1986. doi: 10.1038/s41467-026-69797-z (PMC12932787; doi:10.1038/s41467-026-69797-z)
Supplement: Supplementary file 7 — Supplementary Data 5 [file 41467_2026_69797_MOESM7_ESM.xlsx]

## Sheet: Sheet1
Supplementary Data 5. Gene signatures of each tumor cell village.
village_1	village_2	village_3	village_4	village_5	village_6	village_7	village_8
TTR	IGF2	OLFM4	CD8B	CXCL5	KRT19	STMN1	MET
SPARCL1	PTGDS	LUM	NRXN3	REG1A	SPINK1	LGR5	FCGBP
CHI3L1	GC	CRP	IGHG2	CRP	S100A6	COL21A1	S100A8
SELENOP	FGG	DCN	TOX	BIRC3	KRT23	CD8B	PHLDA2
GLUL	BASP1	MMP7	COL21A1	S100A6	IL18	ENO1	CXCL10
GC	ARG1	S100A6	BMP7	CXCL8	CEACAM6	G0S2	TYROBP
IL13RA1	APOA1	COL1A1	MMP12	FPR1	ANXA4	HBA1/2	MX1
GPX3	KITLG	SLPI	G0S2	SLPI	ITGB8	TOP2A	EPHB4
SERPINA3	ATP5F1B	SPINK1	HSPA1A/B	CLEC4E	KRT7	VHL	LYZ
LCN2	RGS5	THBS2	HBA1/2	KRT16	CDH1	ITGA6	S100A9
AZGP1	CPA3	CEACAM6	PTGES	KRT17	SLPI	UBE2C	MRC1
TPT1	BTG1	KRT7	HEY1		CCND1	HSP90AB1	HLA-DRA
SLC40A1	CNTFR	KRT19	LGR5		LGALS3	FGF13	G6PD
FABP4	ST6GAL1	SPP1	VHL		SERPINB5	SST	HLA-DPB1
CD36	TPSAB1/B2	TIMP1	STMN1		EPCAM	MXRA8	CAV1
ZBTB16	ACTA2	COL3A1	IGHG1		PTK6	FASN	CD52
DPP4	KIT	MGP	MXRA8		DDR1	SRC	HLA-DQA1
VEGFD	COL6A1	KRT23	SST		SPP1	BMP4	C1QA
FGG	TPT1	CXCL5	IGKC		S100P	TUBB4B	DUSP5
CTSD	VTN		TNNC1		CD24	TPM2	ANXA2
NCAM1	HSP90B1		PTGDR2		KRT8	NRXN3	AIF1
THSD4	GAS6		ENO1		DCN	RNF43	THBS1
AR	LIFR		SLC2A1		TIMP1	EZH2	OAS1
SERPINA1	CTSG		PRF1		LUM	HSPA1A/B	HLA-DRB
APOC1	EGFR		COL14A1		TM4SF1	PTK2	CXCL8
KRT20	COL6A2		LAG3		HSD17B2	CHEK2	CFD
IL1R1	ITGA9		LY6D		CRYAB	TNFRSF19	IL10RA
PIGR	SEC61G		CD8A			SLC2A1	CLEC5A
APOE	ITGA5		MEG3			ANGPT1	OLR1
LAMP2	CD34		MMP9			TOX	CIITA
RORA	APOE		BMP4			VWA1	MYC
KDR	NOTCH3		VWA1			MAPK14	LMNA
HMGCS1	RACK1		LINC02446			MEG3	C1QC
	FKBP11		DMBT1			BMP7	LCN2
	VIM		XKR4			HEY1	TNFRSF12A
			ANGPT1			GSTP1	ISG15
			FZD1			MARCKSL1	OAS3
			WNT7A			ERBB3	ALOX5AP
			CHEK2			PTGES	MSR1
			IGHA1			PDGFA	CD4
			CST7			DNMT3A	SPP1
			IGHM			FCER1G	TGFBI
			ACKR4			HMGB2	KRT80
			RAG1			HDAC4	IFI44L
			RNF43			HSPB1	CSF2RA
			SNAI2			HDAC11	GPR183
			TNXA/B			SQLE	ARHGDIB
			GZMK			ALCAM	ITGAM
			UBE2C			H4C3	BST2
			LINC01857			PTGDR2	PTGS1
			CCR10			RAMP1	NOTCH2
			GPER1			TNNC1	ITGA3
			RAMP1			PLCG1	TPM1
			GZMA			MMP12	AXL
			PDCD1			CENPF	CD44
			SRC			GDF15	CD5L
			CD27			PCNA	CD68
			CELSR2			COL14A1	IL17RA
			HDAC11			HDAC1	DDX58
			GPBAR1			HSP90AA1	CENPF
			CCL26			TYMS	HLA-DPA1
			TNFRSF19			CELSR1	IFIT3
			DNMT3A			GPER1	H2AZ1
			BEST1			BBLN	MMP14
			CALB1			MIF	MB
			PTK2			DDC	RPS4Y1
			NELL2			NR1H3	NFKB1
			FGF13			PRF1	CCL4/L1/L2
			IFNL2/3			DUSP6	MS4A6A
			TCAP			SERPINH1	PLAC8
			IL7			MMP2	SMAD3
			TPM2			MYC	LGALS9
			GZMB			GZMA	KRT15
			FZD6			MKI67	ADGRE5
			ALCAM			TGFB2	AGR2
			SNAI1			RPS4Y1	CRYAB
			RPS4Y1			LDHA	IL2RB
			ADM2			XKR4	AZGP1
			CD83			CD8A	CD22
			TGFB2			SMARCB1	LDHA
			HSP90AB1			ETV5	SQSTM1
			PDGFA			CHEK1	IFNGR1
			CCR7			BGN	CD47
			HDAC4			TNXA/B	IL2RG
			SPOCK2			CELSR2	SLCO2B1
			FASLG			GZMK	CD93
			TOP2A			SNAI2	FCGR3A/B
			CSF3			UBA52	CLEC12A
			WNT10B			BRCA1	TUBB4B
			CXCR5				SH3BGRL3
			REG1A				TAP1
			IGFBP6				S100P
			ITGA6				SOX9
			APOD				ADGRE2
			EOMES				HEXB
			NR1H3
			NLRC4
			CYP1B1
			IL17A
			CELSR1
			FGF12
			JCHAIN
			EZH2
			PRSS2
