# Supplementary material for: Tumor cell villages define the co-dependency of tumor and microenvironment in liver cancer
Source: Nat Commun. 2026 Feb 21;17:1986. doi: 10.1038/s41467-026-69797-z (PMC12932787; doi:10.1038/s41467-026-69797-z)
Supplement: Supplementary file 8 — Supplementary Data 6 [file 41467_2026_69797_MOESM8_ESM.xlsx]

## Sheet: Sheet1
Supplementary Data 6. Top gene pairs in each tumor cell village.
Village	Cell Type	Gene pair	Village	Cell Type	Gene pair
village 1	Tumor - TAM	LYZ - SERPINA1	village 2	Tumor - TAM	APOA1 - APOE
village 1	Tumor - TAM	LYZ - FN1	village 2	Tumor - TEC	APOA1 - APOE
village 1	Tumor - TAM	SERPINA1 - LYZ	village 2	Tumor - CAF	APOA1 - APOE
village 1	Tumor - TEC	LYZ - SERPINA1	village 2	Tumor - TAM	APOA1 - PPIA
village 1	Tumor - CAF	LYZ - SERPINA1	village 2	Tumor - TAM	APOA1 - ATP5F1B
village 1	Tumor - TAM	SERPINA1 - FN1	village 2	Tumor - TAM	GC - APOE
village 1	Tumor - TAM	LYZ - SOD2	village 2	Tumor - TAM	IL32 - B2M
village 1	Tumor - TAM	SERPINA1 - SOD2	village 2	Tumor - TAM	APOA1 - SERPINA1
village 1	Tumor - TAM	GC - SERPINA1	village 2	Tumor - TEC	APOA1 - ATP5F1B
village 1	Tumor - TAM	FN1 - SERPINA1	village 2	Tumor - CAF	APOA1 - PPIA
village 1	Tumor - TAM	FN1 - LYZ	village 2	Tumor - TAM	APOA1 - ATP5F1E
village 1	Tumor - TEC	GC - SERPINA1	village 2	Tumor - CAF	GC - APOE
village 1	Tumor - TAM	GC - FN1	village 2	Tumor - TEC	APOA1 - SERPINA1
village 1	Tumor - TAM	SERPINA1 - GLUL	village 2	Tumor - CAF	APOA1 - ATP5F1B
village 1	Tumor - TAM	LYZ - GLUL	village 2	Tumor - TEC	GC - APOE
village 1	Tumor - TEC	FN1 - SERPINA1	village 2	Tumor - TEC	IL32 - B2M
village 1	Tumor - CAF	GC - SERPINA1	village 2	Tumor - CAF	IL32 - B2M
village 1	Tumor - CAF	FN1 - SERPINA1	village 2	Tumor - CAF	APOA1 - SERPINA1
village 1	Tumor - TAM	LYZ - IFITM3	village 2	Tumor - TEC	APOA1 - PPIA
village 1	Tumor - TEC	FGG - SERPINA1	village 2	Tumor - CAF	APOE - PPIA
village 1	Tumor - TAM	GC - LYZ	village 2	Tumor - TAM	APOA1 - FN1
village 1	Tumor - CAF	LYZ - GLUL	village 2	Tumor - TAM	GC - SERPINA1
village 1	Tumor - TAM	LYZ - CTSD	village 2	Tumor - TAM	GC - ATP5F1B
village 1	Tumor - TAM	CTSD - SERPINA1	village 2	Tumor - TAM	PPIA - APOE
village 1	Tumor - CAF	SERPINA1 - GLUL	village 2	Tumor - TEC	APOA1 - ATP5F1E
village 1	Tumor - TAM	SERPINA1 - CTSD	village 2	Tumor - TEC	B2M - IL32
village 1	Tumor - TAM	CTSD - LYZ	village 2	Tumor - TAM	ATP5F1B - APOE
village 1	Tumor - TAM	FGG - SERPINA1	village 2	Tumor - TAM	APOA1 - CD63
village 1	Tumor - TAM	SERPINA1 - IFITM3	village 2	Tumor - TAM	GC - ATP5F1E
village 1	Tumor - TAM	B2M - SERPINA1	village 2	Tumor - CAF	APOA1 - ATP5F1E
village 1	Tumor - TAM	CLU - SERPINA1	village 2	Tumor - TAM	ATP5F1B - PPIA
village 1	Tumor - TAM	LYZ - LAMP2	village 2	Tumor - TAM	PPIA - ATP5F1B
village 1	Tumor - CAF	SERPINA1 - TIMP1	village 2	Tumor - TAM	APOA1 - CTNNB1
village 1	Tumor - TAM	B2M - LYZ	village 2	Tumor - TAM	GC - PPIA
village 1	Tumor - CAF	SERPINA1 - ITM2B	village 2	Tumor - CAF	GC - SERPINA1
village 1	Tumor - TAM	TTR - GLUL	village 2	Tumor - TAM	CTNNB1 - APOE
village 1	Tumor - TAM	CTSD - FN1	village 2	Tumor - CAF	PPIA - APOE
village 1	Tumor - TAM	SERPINA1 - LAMP2	village 2	Tumor - TEC	PPIA - APOE
village 1	Tumor - TAM	B2M - FN1	village 2	Tumor - TEC	GC - SERPINA1
village 1	Tumor - TEC	CTSD - SERPINA1	village 2	Tumor - TAM	APOA1 - HMGN2
village 1	Tumor - TEC	SERPINA1 - GLUL	village 2	Tumor - CAF	APOE - ATP5F1B
village 1	Tumor - CAF	LYZ - ITM2B	village 2	Tumor - TAM	VTN - APOE
village 1	Tumor - CAF	CTSD - SERPINA1	village 2	Tumor - CAF	APOA1 - CTNNB1
village 1	Tumor - TAM	SERPINA1 - IL32	village 2	Tumor - CAF	GC - PPIA
village 1	Tumor - CAF	APOE - SERPINA1	village 2	Tumor - TAM	CALM2 - PPIA
village 1	Tumor - TAM	NEAT1 - TPT1	village 2	Tumor - TAM	APOA1 - HSP90B1
village 1	Tumor - TEC	LYZ - FN1	village 2	Tumor - CAF	ATP5F1B - PPIA
village 1	Tumor - TEC	APOE - GLUL	village 2	Tumor - TAM	B2M - CD74
village 1	Tumor - TAM	B2M - SOD2	village 2	Tumor - TEC	PPIA - ATP5F1B
village 1	Tumor - CAF	SERPINA1 - IFITM3	village 2	Tumor - TAM	CALM2 - APOE
