# Supplementary material for: Tumor cell villages define the co-dependency of tumor and microenvironment in liver cancer
Source: Nat Commun. 2026 Feb 21;17:1986. doi: 10.1038/s41467-026-69797-z (PMC12932787; doi:10.1038/s41467-026-69797-z)
Supplement: Supplementary file 9 — Supplementary Data 7 [file 41467_2026_69797_MOESM9_ESM.xlsx]

## Sheet: Sheet1
Supplementary Data 7. Ligand-receptor interactions between SPINK1+ tumor cells (senders) and CAFs (receivers).
Ligand	AUPR*	corrected AUPR	Receptor	Receptor expression in mCAFs	Receptor expression in other CAFs	p-value	adjusted p-value
TGFB1	0.239798	0.122333	TGFBR1	0.0996491	0.0430151	7.26613e-08	1.65868e-07
BMP4	0.200873	0.0834084	BMPR2	0.326988	0.229327	2.91355e-10	9.18462e-10
BMP2	0.199302	0.0818381	BMPR1A	0.148601	0.126824	0.000828668	0.00124113
TGFB2	0.187918	0.0704542	TGFBR1	0.0996491	0.0430151	7.26613e-08	1.65868e-07
OCLN	0.176817	0.059353	TGFBR2	0.476642	0.403975	2.68864e-06	5.17407e-06
MPDZ	0.176796	0.0593316	CLDN1	0.08544	0.0798965	0.0110219	0.0146516
IFITM1	0.17586	0.0583954	CD81	1.23419	0.86204	4.38719e-16	2.34219e-15
TDGF1	0.175362	0.0578979	ACVR1B	0.0642956	0.0587172	0.013641	0.0179174
ANG	0.174954	0.0574896	PLXNB2	0.384248	0.219123	3.5381e-17	2.01916e-16
ANGPTL3	0.173918	0.0564539	LPL	0.0735161	0.0606643	0.0276017	0.0347383
PDGFC	0.172535	0.0550706	PDGFRA	0.471639	0.122839	4.60317e-40	1.17204e-38
GDF11	0.171467	0.0540026	ACVR2A	0.0807015	0.0444655	3.69175e-07	7.68533e-07
HBEGF	0.171014	0.0535495	EGFR	0.214464	0.162751	8.39958e-06	1.4185e-05
MUC4	0.170764	0.0533001	ERBB2	0.0974006	0.0619475	3.00745e-06	5.65606e-06
MMP14	0.170446	0.0529816	MMP2	0.547741	0.181494	3.63474e-33	3.43742e-32
ANGPTL2	0.169842	0.0523777	ITGA5	0.159214	0.140527	0.000657629	0.000993951
CLDN1	0.169573	0.0521085	MMP2	0.547741	0.181494	3.63474e-33	3.43742e-32
HPX	0.169414	0.05195	LRP1	0.92587	0.420658	1.79502e-40	5.40139e-39
AREG	0.16921	0.0517454	EGFR	0.214464	0.162751	8.39958e-06	1.4185e-05
PATJ	0.168659	0.0511945	CLDN1	0.08544	0.0798965	0.0110219	0.0146516
ITM2B	0.168328	0.050864	ROR2	0.090762	0.0280275	3.52889e-13	1.57846e-12
BGN	0.167769	0.0503043	TLR4	0.0446968	0.0273241	0.00880454	0.011993
CLDN3	0.167418	0.0499534	CLDN1	0.08544	0.0798965	0.0110219	0.0146516
SEMA4C	0.167251	0.0497871	PLXNB2	0.384248	0.219123	3.5381e-17	2.01916e-16
RARRES1	0.166956	0.0494922	NRP2	0.210042	0.122217	7.46091e-12	2.74396e-11
NRP1	0.166904	0.0494399	PLXNA1	0.103618	0.0507967	2.01879e-08	5.06228e-08
TIMP1	0.166757	0.0492925	CD63	2.43214	2.01522	3.87185e-22	2.66996e-21
CFD	0.16621	0.0487458	CFB	0.116527	0.118561	0.0107415	0.014512
SEMA3F	0.165834	0.0483695	NRP2	0.210042	0.122217	7.46091e-12	2.74396e-11
CDCP1	0.165519	0.0480544	EGFR	0.214464	0.162751	8.39958e-06	1.4185e-05
EFNB2	0.165188	0.0477239	EPHB4	0.0386871	0.0155241	7.00447e-05	0.000110404
S100A4	0.164711	0.0472468	EGFR	0.214464	0.162751	8.39958e-06	1.4185e-05
BTC	0.164666	0.0472019	ERBB2	0.0974006	0.0619475	3.00745e-06	5.65606e-06
COL17A1	0.16443	0.0469661	ITGA11	0.299553	0.0707695	4.5757e-35	4.88567e-34
VSIG10	0.164415	0.0469508	IL6ST	0.814596	0.546811	2.25338e-15	1.14749e-14
GPC3	0.164154	0.0466894	IGF1R	0.139175	0.097558	9.73232e-06	1.63523e-05
SHH	0.16415	0.0466853	SMO	0.0479049	0.0209735	2.2586e-06	4.37192e-06
ITGB1	0.164118	0.0466541	VCAM1	0.325953	0.157524	9.04977e-18	5.44632e-17
SLC6A8	0.164102	0.0466379	LIFR	0.201072	0.141989	0.001626	0.00235024
NPNT	0.163942	0.0464778	ITGA8	0.067806	0.23822	3.14079e-12	1.26781e-11
HLA-A	0.163937	0.0464723	ERBB2	0.0974006	0.0619475	3.00745e-06	5.65606e-06
EFNB1	0.163934	0.0464693	EPHA3	0.499391	0.242242	1.15775e-23	8.15355e-23
TSPAN3	0.163914	0.04645	CLDN11	0.19922	0.0339636	4.89268e-25	4.0487e-24
LIF	0.163911	0.0464465	LIFR	0.201072	0.141989	0.001626	0.00235024
A2M	0.163864	0.0463995	LRP1	0.92587	0.420658	1.79502e-40	5.40139e-39
PVR	0.163329	0.045865	NECTIN3	0.0477375	0.0278718	0.00110143	0.00161316
CD44	0.163266	0.0458018	HAS2	0.070164	0.0160249	1.83207e-09	5.01169e-09
CALM3	0.163157	0.0456927	PDE1A	0.458143	0.362585	5.47872e-06	1.00748e-05
IL1RN	0.163072	0.0456079	IL1R1	0.380334	0.142599	1.53481e-24	1.23907e-23
LGALS3BP	0.162968	0.0455042	ITGB1	2.37632	1.80326	4.44467e-37	6.39647e-36
ADAM9	0.162787	0.0453226	ITGAV	0.624741	0.458972	1.47668e-09	4.07316e-09
FLRT3	0.162638	0.045174	UNC5B	0.27948	0.0591178	1.80741e-32	1.6169e-31
CTSD	0.162562	0.0450981	APP	1.38237	1.05563	5.29306e-13	2.27533e-12
IHH	0.162524	0.0450598	PTCH1	0.0787272	0.0423626	1.67333e-06	3.29685e-06
COL6A3	0.162509	0.0450444	ITGA2	0.106103	0.0405253	3.51822e-12	1.38635e-11
SERPING1	0.162443	0.0449783	C1R	1.32808	0.628646	1.49876e-39	3.54349e-38
CEACAM1	0.16234	0.044876	EGFR	0.214464	0.162751	8.39958e-06	1.4185e-05
LAMA3	0.162136	0.0446722	SDC2	0.706633	0.432329	4.74644e-17	2.57553e-16
SEMA3A	0.161986	0.0445217	PLXNA1	0.103618	0.0507967	2.01879e-08	5.06228e-08
CFH	0.161952	0.0444878	CFB	0.116527	0.118561	0.0107415	0.014512
COL2A1	0.161944	0.0444798	ITGAV	0.624741	0.458972	1.47668e-09	4.07316e-09
F7	0.16189	0.0444259	F3	0.196343	0.0726339	3.90465e-14	1.84634e-13
PROS1	0.16175	0.0442858	F5	0.158794	0.0323423	6.19422e-19	3.94286e-18
CD14	0.161714	0.04425	PLXND1	0.295361	0.261471	8.54456e-05	0.000132161
LIN7C	0.161663	0.0441988	ABCA1	0.193334	0.121886	4.75601e-09	1.26955e-08
F2	0.161526	0.0440613	F2R	0.999375	0.26972	2.16705e-77	3.58646e-75
COL27A1	0.161489	0.0440249	ITGA11	0.299553	0.0707695	4.5757e-35	4.88567e-34
CX3CL1	0.161454	0.0439896	ITGAV	0.624741	0.458972	1.47668e-09	4.07316e-09
DKK1	0.161389	0.0439247	LRP6	0.11559	0.0656034	3.69991e-08	8.74764e-08
FN1	0.161363	0.0438983	ITGA5	0.159214	0.140527	0.000657629	0.000993951
BMP1	0.161311	0.0438464	BMPR2	0.326988	0.229327	2.91355e-10	9.18462e-10
VEGFA	0.161213	0.0437487	NRP2	0.210042	0.122217	7.46091e-12	2.74396e-11
ANXA2	0.161067	0.0436028	PLAT	0.822804	0.454801	1.09911e-23	8.15355e-23
BACE2	0.161057	0.0435929	APP	1.38237	1.05563	5.29306e-13	2.27533e-12
COL28A1	0.161055	0.0435911	ITGA11	0.299553	0.0707695	4.5757e-35	4.88567e-34
KITLG	0.160903	0.0434386	EPOR	0.0774784	0.071045	0.0274808	0.0347383
FGL1	0.16089	0.0434256	EGFR	0.214464	0.162751	8.39958e-06	1.4185e-05
HSPG2	0.160642	0.0431774	DAG1	0.206605	0.15681	1.19733e-06	2.40191e-06
B2M	0.160463	0.0429988	TAP2	0.0675203	0.0331723	0.000704228	0.00105954
COL6A1	0.160194	0.0427296	ITGA11	0.299553	0.0707695	4.5757e-35	4.88567e-34
COL11A2	0.160112	0.0426473	ITGA11	0.299553	0.0707695	4.5757e-35	4.88567e-34
CEACAM6	0.160095	0.0426309	STAB1	0.0900574	0.0326023	1.75322e-10	5.74571e-10
VEGFD	0.160014	0.0425501	NRP2	0.210042	0.122217	7.46091e-12	2.74396e-11
SLIT3	0.159901	0.0424366	ROBO1	0.168206	0.102963	1.05621e-09	3.12147e-09
MFAP2	0.159718	0.0422535	NOTCH1	0.153853	0.103246	2.02339e-07	4.32092e-07
MCAM	0.159555	0.0420909	TMEM132A	0.0865995	0.0258728	1.20687e-10	4.03509e-10
INHBB	0.159499	0.0420345	ACVR1B	0.0642956	0.0587172	0.013641	0.0179174
ARF1	0.159456	0.0419914	PLD2	0.0461537	0.0372015	0.0211034	0.0273931
APOA1	0.159455	0.0419903	ABCA1	0.193334	0.121886	4.75601e-09	1.26955e-08
GGT1	0.159379	0.0419151	CD82	0.0816134	0.21147	9.64247e-07	1.9824e-06
TSPAN33	0.159337	0.0418725	ADAM10	0.221075	0.168995	3.64355e-07	7.633e-07
EZR	0.159223	0.0417588	SLC9A1	0.0694134	0.0729046	0.0249568	0.0321428
LAMA5	0.159144	0.0416793	DAG1	0.206605	0.15681	1.19733e-06	2.40191e-06
CD59	0.158857	0.0413928	STAB1	0.0900574	0.0326023	1.75322e-10	5.74571e-10
SDC2	0.158784	0.0413198	EZR	0.316542	0.428725	0.0129665	0.0171676
EFNA3	0.158571	0.0411068	EPHA3	0.499391	0.242242	1.15775e-23	8.15355e-23
ANGPTL4	0.158507	0.0410423	LPL	0.0735161	0.0606643	0.0276017	0.0347383
COL4A2	0.158435	0.040971	ITGB5	0.458976	0.187654	6.96219e-26	5.90893e-25
COL18A1	0.158428	0.0409641	GPC4	0.102232	0.0786978	0.000905488	0.00135007
SEMA3E	0.15838	0.0409155	PLXND1	0.295361	0.261471	8.54456e-05	0.000132161
FGA	0.158276	0.0408114	TLR4	0.0446968	0.0273241	0.00880454	0.011993
C3	0.158091	0.0406264	CD46	0.526937	0.478363	0.00505225	0.007086
TCTN1	0.157934	0.04047	TCTN3	0.201664	0.142683	1.42321e-07	3.22659e-07
PSEN1	0.157774	0.0403101	NOTCH1	0.153853	0.103246	2.02339e-07	4.32092e-07
PLXNA1	0.157412	0.0399475	TYROBP	0.464464	0.200069	3.82506e-21	2.53219e-20
LAMB1	0.157373	0.0399089	ITGA7	0.278198	0.512492	1.99088e-11	6.8644e-11
CALM1	0.157345	0.0398808	PDE1A	0.458143	0.362585	5.47872e-06	1.00748e-05
TFPI	0.157329	0.0398647	F3	0.196343	0.0726339	3.90465e-14	1.84634e-13
SIRPA	0.15711	0.0396456	CD47	0.356902	0.266997	1.58545e-08	4.06808e-08
ICAM1	0.157086	0.0396222	EGFR	0.214464	0.162751	8.39958e-06	1.4185e-05
PRSS3	0.15707	0.0396053	F2R	0.999375	0.26972	2.16705e-77	3.58646e-75
LIPC	0.156981	0.0395165	LRP1	0.92587	0.420658	1.79502e-40	5.40139e-39
CD320	0.156857	0.039393	TMEM167A	0.311278	0.182884	1.82721e-14	9.02696e-14
SEMA3B	0.156798	0.0393339	NRP2	0.210042	0.122217	7.46091e-12	2.74396e-11
COL21A1	0.156769	0.0393052	ITGB1	2.37632	1.80326	4.44467e-37	6.39647e-36
SDC4	0.156619	0.0391551	ADAM12	0.066905	0.00780562	2.38902e-12	9.76256e-12
F11R	0.156547	0.0390831	JAM3	0.246954	0.187435	2.99931e-07	6.32338e-07
ADAM17	0.156484	0.0390202	NOTCH1	0.153853	0.103246	2.02339e-07	4.32092e-07
EFNA4	0.156474	0.0390096	EPHA3	0.499391	0.242242	1.15775e-23	8.15355e-23
MDK	0.156435	0.0389709	NOTCH2	0.316957	0.206555	1.54144e-11	5.42785e-11
PLG	0.156381	0.038917	PLAU	0.206783	0.119314	2.0167e-12	8.34411e-12
COL16A1	0.156353	0.0388887	ITGB1	2.37632	1.80326	4.44467e-37	6.39647e-36
GLG1	0.156274	0.0388093	UNC5B	0.27948	0.0591178	1.80741e-32	1.6169e-31
LGALS1	0.156265	0.0388004	ITGB1	2.37632	1.80326	4.44467e-37	6.39647e-36
LGALS9	0.156244	0.0387799	MRC2	0.398569	0.112626	2.02898e-35	2.7983e-34
FGB	0.15624	0.0387754	TLR4	0.0446968	0.0273241	0.00880454	0.011993
CLCF1	0.156089	0.038625	LIFR	0.201072	0.141989	0.001626	0.00235024
PLA2G2A	0.155908	0.038444	EGFR	0.214464	0.162751	8.39958e-06	1.4185e-05
COL9A2	0.155873	0.0384084	ITGB1	2.37632	1.80326	4.44467e-37	6.39647e-36
FAM3B	0.155857	0.0383928	LRP5	0.0915306	0.0576602	3.02575e-05	4.83827e-05
MSN	0.155835	0.0383703	SLC9A1	0.0694134	0.0729046	0.0249568	0.0321428
SPARC	0.155747	0.0382826	ENG	1.10339	0.654561	1.45031e-26	1.26329e-25
SEMA4B	0.155217	0.0377532	DCBLD2	0.365401	0.177534	2.51305e-21	1.69759e-20
SEMA4A	0.15516	0.0376952	PLXND1	0.295361	0.261471	8.54456e-05	0.000132161
PTPRK	0.155114	0.0376501	EGFR	0.214464	0.162751	8.39958e-06	1.4185e-05
SERPINF1	0.155026	0.0375621	LRP6	0.11559	0.0656034	3.69991e-08	8.74764e-08
SEMA3C	0.154878	0.0374136	NRP1	0.686126	0.512437	7.07133e-10	2.10866e-09
APOC3	0.154703	0.0372386	SDC2	0.706633	0.432329	4.74644e-17	2.57553e-16
TGOLN2	0.154673	0.0372092	BTN3A1	0.0796586	0.0555644	3.31803e-05	5.28014e-05
PLEKHO2	0.154638	0.0371734	PDGFRB	1.42167	1.16247	4.89296e-08	1.14863e-07
F10	0.154627	0.0371625	F3	0.196343	0.0726339	3.90465e-14	1.84634e-13
TRAF2	0.154609	0.0371446	TNFRSF1B	0.128233	0.104464	0.00424953	0.00601109
PLA2G10	0.154565	0.0371009	PLA2R1	0.122383	0.045881	1.119e-11	4.07019e-11
EXOC3-AS1	0.154557	0.0370924	TRAF2	0.0599232	0.0302972	1.32667e-05	2.18472e-05
AGRN	0.154514	0.0370498	DAG1	0.206605	0.15681	1.19733e-06	2.40191e-06
WIF1	0.154475	0.0370107	RYK	0.125591	0.0750216	2.42195e-08	6.02755e-08
APOC2	0.154449	0.0369851	LPL	0.0735161	0.0606643	0.0276017	0.0347383
VTN	0.154445	0.0369805	ITGAV	0.624741	0.458972	1.47668e-09	4.07316e-09
HLA-DRB5	0.154388	0.0369234	CD4	0.239627	0.207024	1.87712e-05	3.03086e-05
LRIG1	0.154383	0.0369191	EGFR	0.214464	0.162751	8.39958e-06	1.4185e-05
TGFBI	0.154343	0.0368785	ITGAV	0.624741	0.458972	1.47668e-09	4.07316e-09
HSP90B1	0.154284	0.0368195	LRP1	0.92587	0.420658	1.79502e-40	5.40139e-39
EFEMP2	0.154221	0.0367567	PLSCR4	0.377965	0.209412	6.62647e-16	3.42713e-15
MMP2	0.15394	0.0364753	FGFR1	0.285366	0.180296	6.51231e-09	1.6973e-08
SEMA6A	0.153897	0.0364329	PLXNA2	0.0792096	0.0762059	0.020635	0.0268905
SEMA6C	0.15385	0.0363858	PLXNA1	0.103618	0.0507967	2.01879e-08	5.06228e-08
GSTP1	0.153823	0.0363584	TRAF2	0.0599232	0.0302972	1.32667e-05	2.18472e-05
COL9A3	0.153818	0.0363534	ITGB1	2.37632	1.80326	4.44467e-37	6.39647e-36
SARAF	0.15379	0.0363262	DAG1	0.206605	0.15681	1.19733e-06	2.40191e-06
CDH1	0.153772	0.0363076	EGFR	0.214464	0.162751	8.39958e-06	1.4185e-05
HLA-DQB1	0.153765	0.0363006	CD4	0.239627	0.207024	1.87712e-05	3.03086e-05
GPI	0.153586	0.0361216	AMFR	0.0962628	0.0763287	6.53188e-05	0.000103447
NXPH3	0.153553	0.0360886	NRXN2	0.0857294	0.0329554	1.17148e-09	3.43151e-09
NECTIN1	0.153388	0.0359241	NECTIN3	0.0477375	0.0278718	0.00110143	0.00161316
GDF15	0.153352	0.0358882	ERBB2	0.0974006	0.0619475	3.00745e-06	5.65606e-06
NFASC	0.152944	0.03548	NRP2	0.210042	0.122217	7.46091e-12	2.74396e-11
LAMC1	0.152935	0.0354708	ITGA7	0.278198	0.512492	1.99088e-11	6.8644e-11
NECTIN3	0.152829	0.0353649	NECTIN2	0.486422	0.35754	2.38083e-09	6.45947e-09
ADAM10	0.152579	0.0351145	EPHA3	0.499391	0.242242	1.15775e-23	8.15355e-23
SERPINA5	0.152535	0.0350705	THBD	0.126765	0.109466	0.00227499	0.00327401
ST6GAL1	0.152323	0.0348589	EGFR	0.214464	0.162751	8.39958e-06	1.4185e-05
ADAM28	0.152087	0.0346225	ITGA4	0.17497	0.141923	0.00255343	0.00365881
FGG	0.152001	0.0345364	TLR4	0.0446968	0.0273241	0.00880454	0.011993
ANGPT1	0.15197	0.0345055	ITGB1	2.37632	1.80326	4.44467e-37	6.39647e-36
WNT7B	0.15193	0.0344659	FZD1	0.123687	0.0675787	3.67804e-08	8.74764e-08
EFNA5	0.151706	0.0342419	EPHA3	0.499391	0.242242	1.15775e-23	8.15355e-23
SERPINA1	0.151638	0.0341736	LRP1	0.92587	0.420658	1.79502e-40	5.40139e-39
FBLN1	0.151497	0.0340329	ITGB1	2.37632	1.80326	4.44467e-37	6.39647e-36
FGF13	0.151491	0.0340268	FGFR1	0.285366	0.180296	6.51231e-09	1.6973e-08
HMGB1	0.151441	0.0339763	TLR4	0.0446968	0.0273241	0.00880454	0.011993
PROC	0.151379	0.0339151	F5	0.158794	0.0323423	6.19422e-19	3.94286e-18
MFNG	0.151298	0.0338338	NOTCH2	0.316957	0.206555	1.54144e-11	5.42785e-11
TGFA	0.151188	0.0337236	EGFR	0.214464	0.162751	8.39958e-06	1.4185e-05
MFGE8	0.151156	0.0336921	ITGAV	0.624741	0.458972	1.47668e-09	4.07316e-09
IL18	0.15113	0.0336656	IL18R1	0.0456677	0.00969909	1.80946e-06	3.52312e-06
LIPH	0.151095	0.0336304	LPAR1	0.060651	0.0293841	1.53015e-06	3.03282e-06
APP	0.151093	0.0336288	BACE1	0.138877	0.0552437	1.49972e-11	5.39574e-11
LFNG	0.151063	0.0335987	NOTCH1	0.153853	0.103246	2.02339e-07	4.32092e-07
EPHA4	0.151001	0.0335363	FGFR1	0.285366	0.180296	6.51231e-09	1.6973e-08
NRXN3	0.150956	0.0334916	NLGN2	0.10743	0.0435803	5.51545e-10	1.69038e-09
SHISA4	0.150816	0.0333516	FCGRT	0.724305	0.52918	4.12444e-11	1.40741e-10
SPINK1	0.150762	0.0332982	EGFR	0.214464	0.162751	8.39958e-06	1.4185e-05
FST	0.150718	0.0332537	BMPR2	0.326988	0.229327	2.91355e-10	9.18462e-10
CTHRC1	0.150631	0.033167	ROR2	0.090762	0.0280275	3.52889e-13	1.57846e-12
PDGFA	0.150607	0.0331425	PDGFRA	0.471639	0.122839	4.60317e-40	1.17204e-38
TGM2	0.150575	0.033111	ADGRG1	0.0278802	0.064822	0.0201867	0.0264103
AZGP1	0.150487	0.0330231	ITGAV	0.624741	0.458972	1.47668e-09	4.07316e-09
DCHS1	0.150408	0.0329441	FAT4	0.0611761	0.0241385	3.73516e-06	6.98496e-06
SYT1	0.150373	0.0329091	CACNA1C	0.235412	0.22683	0.0266162	0.0341472
GRN	0.150334	0.0328702	TNFRSF1B	0.128233	0.104464	0.00424953	0.00601109
VEGFB	0.15008	0.0326161	NRP1	0.686126	0.512437	7.07133e-10	2.10866e-09
WNT10A	0.149778	0.0323142	FZD7	0.0933481	0.0510146	2.26342e-05	3.63685e-05
S100A9	0.149733	0.0322689	TLR4	0.0446968	0.0273241	0.00880454	0.011993
JAG1	0.149672	0.0322082	NOTCH1	0.153853	0.103246	2.02339e-07	4.32092e-07
MPZL3	0.149503	0.0320386	KIAA0319L	0.114207	0.0941732	0.00273815	0.00390658
FAM3C	0.149459	0.0319944	LAMP1	0.941886	0.739224	2.44968e-08	6.05109e-08
TIMP2	0.149413	0.0319486	MMP2	0.547741	0.181494	3.63474e-33	3.43742e-32
LRPAP1	0.149393	0.0319284	LRP1	0.92587	0.420658	1.79502e-40	5.40139e-39
APOA5	0.149381	0.0319163	LPL	0.0735161	0.0606643	0.0276017	0.0347383
JAG2	0.149378	0.0319132	NOTCH1	0.153853	0.103246	2.02339e-07	4.32092e-07
PTN	0.149123	0.0316591	SDC3	0.104268	0.041907	5.46225e-10	1.69038e-09
FURIN	0.148969	0.0315043	NOTCH1	0.153853	0.103246	2.02339e-07	4.32092e-07
TNFSF9	0.148828	0.0313637	TRAF2	0.0599232	0.0302972	1.32667e-05	2.18472e-05
CMTM8	0.148722	0.0312575	EGFR	0.214464	0.162751	8.39958e-06	1.4185e-05
TNFRSF14	0.148699	0.0312347	TRAF2	0.0599232	0.0302972	1.32667e-05	2.18472e-05
NECTIN2	0.148426	0.0309614	NECTIN3	0.0477375	0.0278718	0.00110143	0.00161316
ADAM15	0.14836	0.0308955	ITGA5	0.159214	0.140527	0.000657629	0.000993951
THBS1	0.148348	0.0308837	LRP1	0.92587	0.420658	1.79502e-40	5.40139e-39
TIMP3	0.148295	0.0308306	MMP2	0.547741	0.181494	3.63474e-33	3.43742e-32
TNFSF10	0.147885	0.0304208	TNFRSF10B	0.0719245	0.0441764	1.36066e-06	2.71313e-06
HLA-DPB1	0.147884	0.0304197	CD4	0.239627	0.207024	1.87712e-05	3.03086e-05
TSPAN5	0.147807	0.0303429	TSPAN13	0.0700213	0.0325722	9.41781e-09	2.43539e-08
DLL4	0.14757	0.030106	NOTCH1	0.153853	0.103246	2.02339e-07	4.32092e-07
WNT6	0.14753	0.0300658	FZD1	0.123687	0.0675787	3.67804e-08	8.74764e-08
NECTIN4	0.146797	0.0293332	NECTIN1	0.0582993	0.0404845	0.000328195	0.000505268
DKK2	0.146768	0.0293035	LRP6	0.11559	0.0656034	3.69991e-08	8.74764e-08
NRXN2	0.146759	0.0292943	NLGN2	0.10743	0.0435803	5.51545e-10	1.69038e-09
C4A	0.146733	0.0292691	CD46	0.526937	0.478363	0.00505225	0.007086
MXRA8	0.146713	0.029249	JAM3	0.246954	0.187435	2.99931e-07	6.32338e-07
CXCL8	0.146693	0.0292283	SDC2	0.706633	0.432329	4.74644e-17	2.57553e-16
ST14	0.146671	0.0292064	PLAU	0.206783	0.119314	2.0167e-12	8.34411e-12
EPCAM	0.145864	0.0283998	CLDN1	0.08544	0.0798965	0.0110219	0.0146516
SERPINE1	0.145695	0.0282311	PLAU	0.206783	0.119314	2.0167e-12	8.34411e-12
HLA-DRA	0.14489	0.0274255	CD4	0.239627	0.207024	1.87712e-05	3.03086e-05
HLA-DRB1	0.144852	0.0273878	CD82	0.0816134	0.21147	9.64247e-07	1.9824e-06
CDH2	0.144542	0.0270779	CDH2	0.165872	0.0673337	2.61951e-15	1.31373e-14
TNFSF13	0.144051	0.0265864	FAS	0.193904	0.155765	7.87785e-05	0.000123581
ZG16B	0.14324	0.0257753	TLR4	0.0446968	0.0273241	0.00880454	0.011993
SEMA4G	0.142621	0.0251563	PLXNB2	0.384248	0.219123	3.5381e-17	2.01916e-16
IGSF3	0.142534	0.0250693	PTGFRN	0.133355	0.0370964	2.11271e-18	1.29501e-17
NID1	0.141809	0.024345	ITGB1	2.37632	1.80326	4.44467e-37	6.39647e-36
C4BPA	0.141465	0.0240004	BMPR2	0.326988	0.229327	2.91355e-10	9.18462e-10
LRRN1	0.141282	0.0238178	LRRC4C	0.0448303	0.0152207	1.71347e-06	3.35597e-06
ALCAM	0.140908	0.0234433	NRP1	0.686126	0.512437	7.07133e-10	2.10866e-09
IGFBP4	0.140886	0.0234213	LRP6	0.11559	0.0656034	3.69991e-08	8.74764e-08
CHL1	0.140731	0.0232668	TMEM132A	0.0865995	0.0258728	1.20687e-10	4.03509e-10
RBP4	0.140523	0.0230585	STRA6	0.0690805	0.00929072	2.90934e-13	1.33749e-12
SLPI	0.139286	0.0218219	PLSCR4	0.377965	0.209412	6.62647e-16	3.42713e-15
LTB	0.13907	0.0216059	LTBR	0.531435	0.354433	8.24156e-14	3.84219e-13
PTPRM	0.137251	0.0197871	PTPRM	0.116464	0.0727341	6.17371e-08	1.42902e-07
CLEC11A	0.137194	0.0197302	ITGA11	0.299553	0.0707695	4.5757e-35	4.88567e-34
ADGRE5	0.13637	0.0189062	CD55	0.190835	0.142364	5.04108e-06	9.37413e-06
DLK2	0.136052	0.0185878	NOTCH1	0.153853	0.103246	2.02339e-07	4.32092e-07
NUCB2	0.135743	0.0182786	ERAP1	0.137854	0.0792014	5.40236e-08	1.25928e-07
SPON2	0.135428	0.0179641	ITGA5	0.159214	0.140527	0.000657629	0.000993951
BACE1	0.135231	0.0177669	APP	1.38237	1.05563	5.29306e-13	2.27533e-12
SERPINE2	0.134835	0.0173707	LRP1	0.92587	0.420658	1.79502e-40	5.40139e-39
CADM1	0.134595	0.0171306	NECTIN3	0.0477375	0.0278718	0.00110143	0.00161316
LRIG2	0.134318	0.0168539	EGFR	0.214464	0.162751	8.39958e-06	1.4185e-05
CDH6	0.132739	0.0152749	PTGFRN	0.133355	0.0370964	2.11271e-18	1.29501e-17
COL26A1	0.127477	0.0100128	ITGA11	0.299553	0.0707695	4.5757e-35	4.88567e-34
PAM	0.125307	0.0078432	FAP	0.382879	0.0522939	4.50336e-51	4.96871e-49
CDHR2	0.123514	0.00604948	KIRREL1	0.302295	0.184498	3.25673e-12	1.29877e-11
*AUPR: area under the precision-recall curve
