# Supplementary material for: Tumor cell villages define the co-dependency of tumor and microenvironment in liver cancer
Source: Nat Commun. 2026 Feb 21;17:1986. doi: 10.1038/s41467-026-69797-z (PMC12932787; doi:10.1038/s41467-026-69797-z)
Supplement: Supplementary file 10 — Supplementary Data 8 [file 41467_2026_69797_MOESM10_ESM.xlsx]

## Sheet: Sheet1
Supplementary Data 8. Ligand-receptor interactions between SPINK1+ tumor cells (receivers) and CAFs (senders).
Ligand	AUPR*	corrected AUPR	Receptor	Ligand expression in mCAFs	Ligand expression in other CAFs	p-value	adjusted p-value
TGFB1	0.241086	0.0868568	TGFBR1	0.585082	0.348412	1.79e-17	5.82e-17
FGF7	0.236552	0.0823223	FGFR2	0.115937	0.0841325	1.86e-05	2.8e-05
TIMP1	0.234154	0.0799243	MMP9	4.10702	2.67857	1.52e-82	2.65e-81
EDIL3	0.23367	0.0794404	ITGB5	0.347576	0.217292	3.45e-10	7.18e-10
CFH	0.232911	0.0786813	CFB	1.12964	0.625911	2.24e-29	1.11e-28
SERPING1	0.23228	0.0780511	C1R	1.65055	1.40731	1.76e-05	2.67e-05
S100A4	0.231641	0.0774113	EGFR	0.473969	0.990726	2.21e-10	4.69e-10
CD55	0.231126	0.0768969	ADGRE5	0.190835	0.142364	5.04e-06	7.89e-06
UXS1	0.231011	0.0767814	CEACAM6	0.161572	0.137388	0.000517128	0.000711443
NLGN2	0.230461	0.0762318	NRXN3	0.10743	0.0435803	5.52e-10	1.13e-09
COL6A2	0.230159	0.07593	ITGA10	2.22615	1.34385	3e-66	3.78e-65
MPDZ	0.229586	0.0753566	CLDN1	0.274359	0.165327	8.28e-13	2.09e-12
APOE	0.229234	0.0750048	LDLR	1.71066	1.29161	5.37e-10	1.11e-09
JAM3	0.228511	0.0742814	JAM2	0.246954	0.187435	3e-07	5.04e-07
LUM	0.22842	0.0741903	ITGB1	1.76881	0.425924	4.12e-79	6.68e-78
GPC3	0.22841	0.0741803	IGF1R	0.788507	0.223927	5.27e-49	4.27e-48
BGN	0.228282	0.0740524	TLR2	3.51952	2.51583	3.32e-96	8.39e-95
COL5A3	0.228116	0.0738867	ITGA10	0.201569	0.138955	7.7e-05	0.000111368
COL3A1	0.228086	0.0738563	ITGA10	3.24063	1.19541	3.7e-184	2.8e-182
IL18BP	0.228076	0.0738467	IL6R	0.232334	0.127918	8.68e-12	1.97e-11
COL15A1	0.227644	0.0734145	ITGA10	0.257672	0.0777125	2e-21	7.81e-21
ANXA1	0.22762	0.0733904	DYSF	1.14921	0.867121	6.49e-12	1.49e-11
MMP14	0.227475	0.0732456	MMP2	0.658859	0.32195	4.76e-29	2.25e-28
A2M	0.227255	0.0730258	LRP1	1.59415	1.73852	0.000955605	0.00126855
COL4A4	0.226834	0.0726049	ITGAV	0.129943	0.0807102	6.02e-05	8.87e-05
VCAN	0.226402	0.0721731	CD44	1.29867	0.23109	4.65e-87	9.59e-86
COL12A1	0.226366	0.0721362	ITGA10	0.874548	0.485976	1.2e-25	5.33e-25
LGALS3BP	0.22612	0.0718908	ITGB1	1.46295	0.987799	1.41e-25	6.15e-25
ANXA2	0.225821	0.0715915	PLAT	1.22455	1.03136	3.71e-06	5.85e-06
HSPG2	0.225636	0.0714063	DAG1	0.563933	0.372273	2.44e-12	5.9e-12
COL14A1	0.225169	0.0709393	CD44	1.27125	0.913217	1.02e-13	2.69e-13
FN1	0.224698	0.0704688	ITGA5	2.88902	1.48627	6.9e-100	2.24e-98
CSF1	0.224644	0.0704145	CSF1R	0.28016	0.208601	2.27e-07	3.85e-07
LAMC3	0.224627	0.0703973	DAG1	0.568306	0.164163	1.21e-41	8.05e-41
MXRA5	0.224365	0.0701355	ILDR1	0.284562	0.0515482	3.2e-35	1.77e-34
ICAM1	0.224345	0.0701152	ITGAL	0.20049	0.154573	1.31e-05	2e-05
EZR	0.224254	0.0700251	SLC9A1	0.316542	0.428725	0.0129665	0.0160841
KIAA0319L	0.224082	0.069853	MPZL3	0.114207	0.0941732	0.00273815	0.00353159
PSEN1	0.223993	0.0697635	NOTCH1	0.121978	0.0718579	2.32e-08	4.21e-08
COL27A1	0.223943	0.0697138	ITGA10	0.0842824	0.087977	0.0310932	0.0377442
CTHRC1	0.2239	0.0696705	ROR2	0.82252	0.144385	1.32e-58	1.43e-57
EFNB1	0.223855	0.0696261	EPHB1	0.082057	0.0473339	3.27e-05	4.88e-05
ADAM17	0.223771	0.0695419	NOTCH1	0.165614	0.0899918	6.07e-11	1.31e-10
PAPLN	0.223624	0.0693949	NECTIN4	0.0800866	0.0197103	1.65e-12	4.03e-12
FGF1	0.223469	0.0692393	FGFR1	0.110708	0.0739472	0.000138901	0.000198305
MCAM	0.223312	0.0690831	TMEM132A	0.896768	1.2709	3.73e-11	8.22e-11
LAMA4	0.223219	0.0689892	ITGB1	0.625101	0.401317	2.49e-15	7.33e-15
C3	0.223211	0.0689814	CD46	0.333819	0.253414	0.00764166	0.00958374
CTSD	0.223119	0.0688893	APP	0.481009	0.342808	3.09e-10	6.49e-10
PROS1	0.223065	0.0688352	PROC	0.397254	0.260055	5.89e-11	1.29e-10
TGFBI	0.223003	0.0687739	ITGAV	0.528735	0.270036	4.61e-20	1.72e-19
FBN1	0.22297	0.0687405	ITGAV	0.787196	0.2535	2.67e-58	2.76e-57
MSN	0.222821	0.0685912	SLC9A1	0.729636	0.647638	0.00171118	0.0022453
RARRES1	0.222798	0.0685682	NRP2	0.602645	0.150139	3.47e-41	2.25e-40
CD99	0.222569	0.0683392	PILRB	1.99578	1.56226	2.99e-24	1.26e-23
TSPAN3	0.222513	0.0682832	ADAM10	0.856912	0.713766	7.21e-05	0.000104944
NRP1	0.222381	0.0681515	KDR	0.686126	0.512437	7.07e-10	1.43e-09
SLIT3	0.222353	0.0681237	ROBO1	0.462145	0.612835	0.000854047	0.00114715
LTBP1	0.222204	0.067975	ITGB5	0.753831	0.54925	8.19e-10	1.65e-09
LGALS1	0.222174	0.0679443	PTPRC	3.19056	2.75693	1.68e-18	5.77e-18
SEMA3C	0.222044	0.0678144	NRP1	0.191584	0.0558895	1.05e-19	3.85e-19
VCAM1	0.221949	0.0677193	ITGB1	0.325953	0.157524	9.05e-18	2.98e-17
TCTN1	0.221944	0.0677149	TCTN2	0.209947	0.123558	1.45e-10	3.11e-10
ENG	0.221684	0.0674548	ACVR2A	1.10339	0.654561	1.45e-26	6.58e-26
LRRC4B	0.221451	0.0672219	PTPRS	0.112049	0.072772	0.0101016	0.0125993
DCN	0.221392	0.0671623	MET	2.44293	1.30246	2.41e-56	2.27e-55
LAMB1	0.221379	0.0671493	ITGA7	1.01129	0.312527	8.34e-76	1.18e-74
PLAT	0.221338	0.0671089	LRP1	0.822804	0.454801	1.1e-23	4.54e-23
GPC6	0.221219	0.06699	LRP2	0.326751	0.280584	0.000610286	0.000834548
COL4A2	0.220807	0.0665779	ITGB5	2.52799	1.34487	7.41e-99	2.1e-97
CALM1	0.22054	0.0663108	PDE1A	2.09646	1.95949	0.0187564	0.0228909
EFEMP1	0.220447	0.0662177	EGFR	0.879734	0.266743	4.23e-44	3.1e-43
COL6A1	0.22042	0.0661904	ITGA6	1.85665	1.05901	1.36e-55	1.23e-54
TNC	0.220399	0.0661694	ITGB6	0.427122	0.127419	2.47e-19	8.77e-19
APOA2	0.22039	0.0661603	LDLR	0.138291	0.274424	0.00100869	0.00133123
AGRN	0.220367	0.0661374	DAG1	0.282058	0.140464	1.13e-14	3.14e-14
NRXN2	0.220303	0.0660736	NLGN2	0.0857294	0.0329554	1.17e-09	2.33e-09
TGOLN2	0.220061	0.0658317	BTN3A1	0.52304	0.414648	3.83e-07	6.34e-07
COMP	0.219957	0.0657275	CD47	0.27779	0.0198645	2.04e-25	8.72e-25
HLA-A	0.219768	0.0655391	LILRB1	2.46166	2.2517	0.000913559	0.00121987
TFPI	0.2197	0.0654705	F3	0.935791	0.735266	1.59e-08	2.93e-08
B2M	0.219653	0.0654232	LILRB1	4.01698	3.85955	0.00029444	0.000415142
BMP1	0.219553	0.065324	BMPR2	0.407825	0.233401	4.22e-16	1.28e-15
COL18A1	0.219456	0.0652261	GPC4	1.83528	1.42389	1.5e-12	3.73e-12
COL1A1	0.219453	0.0652238	CD44	3.37088	1.04392	1.67e-207	3.8e-205
COL1A2	0.219435	0.065206	ITGA2B	3.22626	1.33931	4.99e-203	5.67e-201
TNXB	0.219388	0.0651588	ITGA9	0.26085	0.153787	5.11e-08	9.2e-08
ADAM9	0.219211	0.0649821	ITGAV	0.249569	0.164283	3.97e-09	7.64e-09
COL6A3	0.219183	0.064954	ITGA2	1.85903	0.617424	2.24e-105	8.49e-104
COL5A2	0.21915	0.0649204	ITGA10	1.16241	0.431566	4.53e-70	6.04e-69
PGF	0.219057	0.0648276	FLT1	0.600937	0.728182	0.0150428	0.0185582
LGALS9	0.218857	0.0646273	HAVCR2	0.105026	0.0406643	5.36e-14	1.45e-13
F5	0.21859	0.0643607	PROC	0.158794	0.0323423	6.19e-19	2.16e-18
COL16A1	0.218333	0.0641036	ITGB1	0.406246	0.0818984	5.85e-46	4.43e-45
IGFBP3	0.218302	0.0640727	EGFR	0.846937	0.315582	5.03e-27	2.33e-26
HSP90B1	0.2183	0.0640708	LRP1	1.77118	1.42436	9.84e-15	2.76e-14
COL4A1	0.218217	0.063988	ITGAV	2.42038	0.997623	1.61e-125	9.11e-124
LAMC1	0.218152	0.0639229	ITGA6	0.627784	0.377782	3.46e-18	1.17e-17
SEMA5A	0.218104	0.0638749	PLXNB3	0.376501	0.193677	2.43e-17	7.78e-17
TGFB2	0.217687	0.063458	TGFBR1	0.0833331	0.0600676	0.000850153	0.00114715
CALM2	0.217625	0.0633952	MYLK	1.89133	1.94584	6.59e-05	9.66e-05
THY1	0.217373	0.063144	ITGAX	2.20113	0.924304	2.59e-86	4.89e-85
TNFRSF14	0.217205	0.0629757	BTLA	0.238162	0.191623	1.18e-05	1.83e-05
MDK	0.217111	0.0628813	NOTCH2	0.90437	0.470255	1.22e-31	6.45e-31
ANGPTL2	0.21708	0.0628507	LILRB2	0.327821	0.0993416	8e-30	4.03e-29
THBS2	0.216911	0.062682	CD36	1.20397	0.267972	2.36e-88	5.36e-87
FAM3C	0.216899	0.0626699	FFAR2	0.379714	0.285695	1.82e-07	3.1e-07
SDC2	0.216875	0.062646	EZR	0.706633	0.432329	4.75e-17	1.48e-16
LAMB2	0.216765	0.0625354	ITGA3	0.781758	0.698313	0.00220616	0.00287815
PTN	0.216365	0.0621358	SDC3	0.69162	0.573974	9.34e-05	0.00013426
COL8A1	0.216156	0.0619268	ITGA2	0.614741	0.112756	1.78e-53	1.55e-52
PSAP	0.215924	0.0616942	GPR37L1	1.79079	1.36034	7.76e-22	3.09e-21
MFGE8	0.215903	0.0616739	ITGAV	1.61605	1.71263	0.000390004	0.000546487
LRPAP1	0.215837	0.0616078	LRP1	0.597416	0.518831	0.000749278	0.00101848
COL5A1	0.215786	0.0615567	SDC3	1.17776	0.222284	9.03e-117	4.1e-115
RTN4	0.215704	0.0614743	LINGO1	1.05799	0.852694	8e-07	1.29e-06
IFITM1	0.215188	0.0609586	CD81	2.08542	1.7174	1.24e-07	2.17e-07
BACE2	0.215184	0.0609545	APP	0.348378	0.28529	6.52e-07	1.06e-06
BMP4	0.215045	0.060816	GREM2	0.129833	0.0510727	9.25e-12	2.08e-11
COPA	0.214992	0.0607628	SORT1	0.365627	0.298658	1.73e-07	2.99e-07
PLTP	0.21488	0.0606501	APOA1	0.785223	0.457822	5.3e-23	2.15e-22
CD47	0.21469	0.0604609	SIRPA	0.356902	0.266997	1.59e-08	2.93e-08
CXCL12	0.214645	0.0604158	CXCR4	0.725458	0.508948	5.77e-07	9.5e-07
SHISA4	0.214547	0.0603173	FCGRT	0.234351	0.180836	1.22e-05	1.87e-05
SERPINA1	0.214468	0.0602389	LRP1	0.0921863	0.406399	4.77e-09	8.95e-09
ADAM10	0.21421	0.0599805	NOTCH4	0.221075	0.168995	3.64e-07	6.08e-07
SPON1	0.213995	0.0597657	LRP8	0.243734	0.0844686	1.1e-20	4.18e-20
POSTN	0.213945	0.0597153	PTK7	0.625842	0.141041	5.14e-37	2.99e-36
SERPINF1	0.213898	0.0596691	LRP6	1.16674	0.650106	6.27e-18	2.09e-17
GDF11	0.213714	0.0594847	ACVR2B	0.119313	0.0814356	0.000454167	0.00063249
VEGFB	0.213487	0.0592577	FLT1	0.187961	0.115061	4.72e-09	8.95e-09
MMP2	0.2134	0.0591708	FGFR1	0.547741	0.181494	3.63e-33	1.96e-32
CD9	0.213081	0.0588516	CD36	0.943653	1.36048	5.39e-15	1.53e-14
CD320	0.212817	0.0585875	JAML	0.146613	0.133142	0.00337256	0.00432526
GRN	0.212675	0.0584455	TNFRSF1B	0.86068	0.568641	3.32e-17	1.05e-16
TIMP2	0.212671	0.0584415	MMP2	1.07479	0.457377	3.86e-57	3.81e-56
OGN	0.212535	0.0583058	HLA-DRB1	0.20612	0.0883352	2.15e-09	4.24e-09
TIMP3	0.212423	0.0581933	MMP2	1.80923	1.51975	2.31e-06	3.7e-06
EFEMP2	0.211761	0.0575319	PLSCR4	0.985981	0.498897	3.69e-40	2.27e-39
PRNP	0.211715	0.0574855	NCAM1	0.336019	0.206745	1.55e-13	4.04e-13
VEGFA	0.211663	0.0574341	NRP2	0.132986	0.103531	0.00248813	0.00322746
CCL19	0.211436	0.0572066	ACKR4	0.270821	0.207938	0.00395656	0.00504573
GAS6	0.21111	0.0568809	MERTK	1.12204	0.796519	3.95e-14	1.08e-13
LAMA2	0.210987	0.0567573	DAG1	0.6457	0.129048	5.4e-64	6.45e-63
NECTIN2	0.210982	0.0567524	NECTIN3	0.486422	0.35754	2.38e-09	4.66e-09
APP	0.210704	0.0564742	BACE1	1.38237	1.05563	5.29e-13	1.35e-12
ECM1	0.210367	0.0561373	ITGB4	0.624118	0.245989	8.1e-40	4.84e-39
HGF	0.209756	0.0555269	MET	0.348816	0.233569	5.25e-08	9.39e-08
ANGPTL4	0.209018	0.0547891	LPL	0.410876	0.369111	0.00586726	0.0074406
INHBA	0.208668	0.0544385	ACVR1C	0.471178	0.142184	1.19e-30	6.12e-30
THBS1	0.208459	0.0542293	LRP1	0.935741	0.736688	6.28e-07	1.03e-06
CDH2	0.208312	0.0540824	CDON	0.165872	0.0673337	2.62e-15	7.62e-15
ESAM	0.208293	0.0540634	ESAM	0.463073	0.704516	2.59e-09	5.02e-09
CNTN4	0.208188	0.0539585	APLP1	0.241006	0.132516	1.57e-12	3.88e-12
S100A10	0.208133	0.0539041	TRPV6	0.984272	0.620296	8.49e-14	2.27e-13
SERPINE1	0.207751	0.0535218	PLAU	0.778707	0.236547	8.7e-43	5.99e-42
SLIT2	0.207339	0.0531095	ROBO1	0.2856	0.0557564	1.91e-35	1.08e-34
NID1	0.207046	0.0528168	PTPRF	1.03538	0.476716	1.49e-47	1.17e-46
CALR	0.207012	0.0527824	TAP1	1.56254	1.29446	2.06e-08	3.77e-08
CCL2	0.205634	0.0514049	CCR1	0.821089	0.594152	5.92e-08	1.05e-07
ALCAM	0.204994	0.0507649	CD6	0.12623	0.0894336	0.00048128	0.000666162
CLEC11A	0.204984	0.0507548	ITGA10	1.19006	0.49838	8.21e-62	9.32e-61
FBLN1	0.204734	0.0505048	ITGB1	0.765096	0.349803	2.71e-29	1.31e-28
FURIN	0.204365	0.0501356	NOTCH1	0.149652	0.105545	3.56e-06	5.66e-06
TNFSF10	0.203491	0.0492617	TNFRSF10A	0.0985231	0.110339	0.0066664	0.00840707
SFRP1	0.203416	0.0491866	FZD2	0.16153	0.0537693	1.73e-13	4.45e-13
TGM2	0.202658	0.048429	ADGRG1	0.265667	0.15145	5.25e-12	1.24e-11
ABCA1	0.201939	0.0477097	APOA1	0.193334	0.121886	4.76e-09	8.95e-09
CX3CL1	0.201386	0.0471569	ITGAV	0.0462985	0.135806	1.07e-05	1.67e-05
IGFBP4	0.201237	0.0470078	LRP6	2.43006	2.17825	3.42e-05	5.07e-05
NUCB2	0.200923	0.0466938	ERAP1	0.457771	0.298546	3.09e-12	7.38e-12
BACE1	0.199496	0.0452666	APP	0.138877	0.0552437	1.5e-11	3.34e-11
PTDSS1	0.199315	0.0450855	JMJD6	0.173892	0.113355	1.75e-07	3.01e-07
PTPRM	0.198167	0.0439377	CDH1	0.116464	0.0727341	6.17e-08	1.09e-07
COL10A1	0.197356	0.0431263	LAIR1	0.446894	0.0388835	4.9e-44	3.48e-43
TGFB3	0.197183	0.0429534	TGFBR2	0.321972	0.157887	8.23e-17	2.52e-16
CADM1	0.196896	0.0426666	NECTIN3	0.122276	0.0773728	0.000148093	0.000210107
IGF1	0.196217	0.0419872	IGF1R	0.0976733	0.0279355	5.46e-12	1.28e-11
DKK3	0.195774	0.0415443	KREMEN1	1.09843	0.758382	5.86e-16	1.75e-15
SERPINE2	0.195645	0.0414156	LRP1	0.671313	0.253189	1.66e-40	1.05e-39
APOD	0.193494	0.0392649	LEPR	0.3332	0.130844	3.62e-21	1.39e-20
SPON2	0.188882	0.0346528	ITGB2	1.10594	0.272065	4.41e-77	6.68e-76
FAP	0.18856	0.0343308	DPP4	0.382879	0.0522939	4.5e-51	3.79e-50
ANOS1	0.187733	0.0335039	FGFR1	0.0807594	0.0262022	6.14e-12	1.42e-11
PAM	0.187342	0.0331128	FAP	0.470164	0.288233	2.89e-15	8.3e-15
MIF	0.185444	0.031215	CD74	2.05777	1.93601	0.0152868	0.0187573
LTBP3	0.182834	0.0286045	ITGB5	0.519463	0.290164	1.25e-19	4.5e-19
*AUPR: area under the precision-recall curve
